# Supplementary material for: Plant miR6262 Modulates the Expression of Metabolic and Thermogenic Genes in Human Hepatocytes and Adipocytes
Source: Nutrients. 2024 Sep 18;16(18):3146. doi: 10.3390/nu16183146 (PMC11435339; doi:10.3390/nu16183146)
Supplement: Supplementary file 1 [file nutrients-16-03146-s001.zip]

Archive with 1 entries (1 files):
- nutrients-3192335-supplementary.pdf
